# Supplementary material for: The Rapid Atrial Swirl Sign for Ultrasound-Guided Tip Positioning of Retrograde-Tunneled Hemodialysis Catheters: A Cross-Sectional Study from a Single Center
Source: J Clin Med. 2021 Sep 3;10(17):3999. doi: 10.3390/jcm10173999 (PMC8432454; doi:10.3390/jcm10173999)
Supplement: Supplementary file 1 [file jcm-10-03999-s001.zip]

Archive with 4 entries (4 files):
- S1_SC view.avi
- __MACOSX/._S1_SC view.avi
- S2_5C view.avi
- __MACOSX/._S2_5C view.avi
